# Supplementary material for: Inflammatory Markers in Combination With Multiple Patterns of Extrarenal Extension Accurately Indicate Recurrence Risk in Patients With pT3aN0M0 Clear Cell Renal Cell Carcinoma
Source: Cancer Rep (Hoboken). 2025 Oct 18;8(10):e70371. doi: 10.1002/cnr2.70371 (PMC12535211; doi:10.1002/cnr2.70371)
Supplement: Supplementary file 2 — Table S1: Clinicopathological characteristics of 188 patients with pT1‐2 clear cell renal cell carcinoma. [file CNR2-8-e70371-s002.xlsx]

## Sheet: Sheet1
Table S1. Clinicopathological characteristics of 188 patients with pT1-2 clear cell renal cell carcinoma
Characteristics	Total number = 188
Age at surgery, years	66.0 (55.0-74.0)
Body mass index, kg/m2	23.5 (21.2-6.5)
ECOG PS
0	124 (66.0)
≥1	64 (34.0)
Gender
Female	49 (26.1)
Male	139 (73.9)
Comorbidities
Hypertension	115 (61.2)
Diabetes mellitus	45 (23.9)
Serum markers before surgery
Hemoglobin, g/dL	14.0 (12.8-15.2)
White blood cells, /μL	5900 (5000-7175)
Platelet, µL	225,500 (185,500-273,000)
Lactate dehydrogenase, U/L	194 (167-221)
Alkaline phosphatase, U/L	201 (151-259)
Total protein, g/dL	7.5 (7.1-7.7)
Albumin, g/dL	4.3 (4.0-4.5)
CRP, mg/L	0.1 (0-0.2)
Pathological T stage
T1a	133 (70.7)
T1b	45 (23.9)
T2	10 (5.4)
Fuhrman grade
≤2	182 (96.8)
≥3	6 (3.2)
Vascular invason	61 (32.4)
Lymphatic invasion	10 (5.4)
Surgical technique
Radical nephrectomy	91 (48.4)
Data are presented as median (interquartile range) or number (percentage).
Abbreviations: ECOG PS, Eastern Cooperative Oncology Group Performance Status scale;
CRP, c-reactive protein
